# Supplementary material for: Interventions to minimize periodontal defect distal to second molar after mandibular third molar surgery: an overview of systematic reviews
Source: Oral Maxillofac Surg. 2025 Aug 22;29(1):146. doi: 10.1007/s10006-025-01432-5 (PMC12373545; doi:10.1007/s10006-025-01432-5)
Supplement: Supplementary file 7 — 40.3 MB (xlsx) [file 10006_2025_1432_MOESM7_ESM.xlsx]

## Sheet: 0. Start here
GROOVE tool: Graphical Representation of Overlap for OVErviews
DOI:	10.17605/OSF.IO/U2MS4
What is GROOVE? GROOVE (Graphical Representation of Overlap for OVErviews) is a tool that provides a visual display of the overlap of primary studies among systematic reviews. Starting with a simple matrix of evidence, this tool will automatically inform: - The corrected covered area (CCA) for the whole matrix. - The number of unique primary studies. - The number of overlapped primary studies (an…
Pieper D, Antoine S-L, Mathes T, Neugebauer EAM, Eikermann M. Systematic review finds overlapping reviews were not mentioned in every other overview. Journal of Clinical Epidemiology. 2014;67(4):368–75.
How to use this tool: You only have to enter data on the "1. Matrix" sheet. The matrix supports up to 70 systematic reviews and 1000 unique primary studies. You will get all the results on the "GROOVE" sheets (colour or greyscale version). 1. Go to the "1. Matrix" sheet. 2. Write all the systematic reviews ID in the columns, starting in the C5 cell. 3. Write all the primary studies ID in the rows…
Advanced usage: Incorporating structural missingness While you are building the matrix of evidence, you will notice that it should be impossible to mark a "1" in some cells. A cell that can not acquire other value than 0 is called "structural missingness" or "structural zero". For example, a primary study published in 2015 can not be included in a systematic review published in 2013; this would b…
Example: How to enter data into the matrix
Contact: javier.perez.b@gmail.com

## Sheet: 1. Matrix
MATRIX OF EVIDENCE
TOPIC:
Primary Studies		Systematic Reviews
Study ID	Reference	Xiang 2019 1	He 2017 3	Toledano-Serrabona 2021	Camps-Font 2018 11	Pang 2022 13	Del Fabbro 2017 23	Ye 2024 30
Gürbüzer, 2010		1	1				1
Eshghpour, 2014		1	1		1		1	1
Baslarli, 2015		1	1				1	1
Kumar, 2015		1	1		1		1	1
Ozgul, 2015		1	1				1	1
Uyanık, 2015		1	1				1	1
Bilginaylar, 2016		1	1					1
Dutta, 2016		1						1
Al-Hamed, 2017		1						1
Gülşen, 2017		1
Briguglio, 2011						1
Hoaglin and Lines, 2013			1					1
Ruga, 2011			1		1
Singh, 2012			1				1	1
Sammartino, 2005					1		1
Mozzati, 2010							1
Ogundipe, 2011							1
Haraji, 2010							1
Karapataki, 2000					1
Dodson, 2007
Andrade-Munhoz, 2011				1
Hassan, 2012				1	1
Sammartino, 2009				1	1
Pecora, 1993					1
Throndson and Sexton, 2002					1
Dodson, 2004					1
Tabrizi, 2014					1	1
Dodson, 1996					1
Aimetti, 2007					1
Corinaldesi, 2011					1
Leung, 2005						1
Pons-Vicente, 2009						1
Cortell-Ballester, 2015					1	1
Ge, 2017					1	1
Kilinc and Ataol, 2017					1
Andrade-Munhoz, 2011					1
Oxford, 1997					1
Sammartino, 2009					1	1
Singh, 2015					1
Nourwali, 2021								1
Gasparro, 2020								1
Ritto, 2019								1
Afat, 2019								1
Kapse, 2019								1
Daugela, 2018								1
Afat, 2018								1
Asutay, 2017								1
Varghese, 2017								1
Baldini, 2015						1
Pachipulusu and Manjula, 2018						1
Munhoz, 2006						1
Petsos, 2019						1
Passarelli, 2019						1
Chang, 2004						1
Montero and Mazzaglia, 2011						1
Nguyen, 2019						1
Huang, 2014						1
Marmary, 1985						1
Arenaz-Bua, 2012							1
Dutta, 2015							1
Kumar, 2016							1	1
Unsal, 2018								1
Gurbuzer, 2008							1
Vivek and Sripathi, 2009							1
Dar, 2018								1
Eshghpour, 2018								1
Gulsen and Senturk, 2017								1
Alissa, 2010							1
Rao, 2013							1
Anitua, 2015							1
Marenzi, 2015							1
Cheah, 2014							1
Gawai and Sobhana, 2015							1
Durmus, 2014							1
Geurs, 2014							1
Mozzati, 2014							1
Mozzati, 2014 (2)							1
Suttapreyasri and Leepong, 2013							1
Antonello, 2013							1
Hauser, 2013							1
Farina, 2013							1
	TOTAL INCLUDED PRIMARY STUDIES	10	10	3	21	17	30	24
	TOTAL STRUCTURAL ZEROS	0	0	0	0	0	0	0

## Sheet: 2.1 GROOVE - colour version
	Overall results				Graphical Representation of Overlap for OVErviews (GROOVE)
							Xiang 2019 1
	Number of columns (number of reviews)	c	7					He 2017 3	Toledano-Serrabona 2021	Camps-Font 2018 11	Pang 2022 13	Del Fabbro 2017 23
	Number of rows (number of index publications)	r	81													21	=	Total nodes (pairs of reviews)
	Number of included primary studies (including double counting)	N	115			He 2017 3	0.538462									10	=	Slight overlap (<5%)
	Covered area	N/(rc)	0.202822			Toledano-Serrabona 2021	0	0								3	=	Moderate overlap (5% to <10%)
	Corrected covered area	(N-r)/(rc-r)	0.0699588			Camps-Font 2018 11	0.0689655	0.107143	0.0909091							3	=	High overlap (10% to <15%)
	Interpretation of overlap	Moderate overlap				Pang 2022 13	0	0	0	0.117647						5	=	Very High overlap (>15%)
	Structural Zeros	X	0			Del Fabbro 2017 23	0.176471	0.212121	0	0.0625	0
	Corrected covered area (adjusting by structural zeros)	(N-r)/(rc-r-X)	0.0699588			Ye 2024 30	0.307692	0.307692	0	0.0465116	0	0.148936
	N° of non-overlapped primary studies	In 1 SR	60
	Number of overlapped primary studies	In 2 SRs	12
		In 3 SRs	3
		In 4 SRs	3
		In 5 SRs	2
		In 6 SRs	0
		In 7 SRs	0
		In 8 SRs	0
		In 9 SRs	0
		In 10 SRs	0
		In 11 SRs	0
		In 12 SRs	0
		In 13 SRs	0
		In 14 SRs	0
		In 15 or more SRs	0
						Very high overlap	3	2	0	0	0	0	0	0	0	0	0	0	0	0	0	0	0	0	0	0	0	0	0	0	0	0	0	0	0	0	0	0	0	0	0	0	0	0	0	0	0	0	0
						High overlap	0	1	0	1	0	1	0	0	0	0	0	0	0	0	0	0	0	0	0	0	0	0	0	0	0	0	0	0	0	0	0	0	0	0	0	0	0	0	0	0	0	0	0
						Moderate overlap	1	0	1	1	0	0	0	0	0	0	0	0	0	0	0	0	0	0	0	0	0	0	0	0	0	0	0	0	0	0	0	0	0	0	0	0	0	0	0	0	0	0	0
						Slight overlap
						Number of SRs	7
						Number of nodes	21
[truncated: 106 more columns]

## Sheet: 2.2 GROOVE - greyscale version
	Overall results				Graphical Representation of Overlap for OVErviews (GROOVE)
							Xiang 2019 1
	Number of columns (number of reviews)	c	7					He 2017 3	Toledano-Serrabona 2021	Camps-Font 2018 11	Pang 2022 13	Del Fabbro 2017 23
	Number of rows (number of index publications)	r	81													21	=	Total nodes (pairs of reviews)
	Number of included primary studies (including double counting)	N	115			He 2017 3	0.538462									10	=	Slight overlap (<5%)
	Covered area	N/(rc)	0.202822			Toledano-Serrabona 2021	0	0								3	=	Moderate overlap (5% to <10%)
	Corrected covered area	(N-r)/(rc-r)	0.0699588			Camps-Font 2018 11	0.0689655	0.107143	0.0909091							3	=	High overlap (10% to <15%)
	Interpretation of overlap	Moderate overlap				Pang 2022 13	0	0	0	0.117647						5	=	Very High overlap (>15%)
	Structural Zeros	X	0			Del Fabbro 2017 23	0.176471	0.212121	0	0.0625	0
	Corrected covered area (adjusting by structural zeros)	(N-r)/(rc-r-X)	0.0699588			Ye 2024 30	0.307692	0.307692	0	0.0465116	0	0.148936
	N° of non-overlapped primary studies	In 1 SR	60
	Number of overlapped primary studies	In 2 SRs	12
		In 3 SRs	3
		In 4 SRs	3
		In 5 SRs	2
		In 6 SRs	0
		In 7 SRs	0
		In 8 SRs	0
		In 9 SRs	0
		In 10 SRs	0
		In 11 SRs	0
		In 12 SRs	0
		In 13 SRs	0
		In 14 SRs	0
		In 15 or more SRs	0
						Very high overlap	3	2	0	0	0	0	0	0	0	0	0	0	0	0	0	0	0	0	0	0	0	0	0	0	0	0	0	0	0	0	0	0	0	0	0	0	0	0	0	0	0	0	0
						High overlap	0	1	0	1	0	1	0	0	0	0	0	0	0	0	0	0	0	0	0	0	0	0	0	0	0	0	0	0	0	0	0	0	0	0	0	0	0	0	0	0	0	0	0
						Moderate overlap	1	0	1	1	0	0	0	0	0	0	0	0	0	0	0	0	0	0	0	0	0	0	0	0	0	0	0	0	0	0	0	0	0	0	0	0	0	0	0	0	0	0	0
						Slight overlap
						Number of SRs	7
						Number of nodes	21
[truncated: 106 more columns]
