# Supplementary material for: Interventions to minimize periodontal defect distal to second molar after mandibular third molar surgery: an overview of systematic reviews
Source: Oral Maxillofac Surg. 2025 Aug 22;29(1):146. doi: 10.1007/s10006-025-01432-5 (PMC12373545; doi:10.1007/s10006-025-01432-5)
Supplement: Supplementary file 10 — 40.3 MB (xlsx) [file 10006_2025_1432_MOESM10_ESM.xlsx]

## Sheet: 0. Start here
GROOVE tool: Graphical Representation of Overlap for OVErviews
DOI:	10.17605/OSF.IO/U2MS4
What is GROOVE? GROOVE (Graphical Representation of Overlap for OVErviews) is a tool that provides a visual display of the overlap of primary studies among systematic reviews. Starting with a simple matrix of evidence, this tool will automatically inform: - The corrected covered area (CCA) for the whole matrix. - The number of unique primary studies. - The number of overlapped primary studies (an…
Pieper D, Antoine S-L, Mathes T, Neugebauer EAM, Eikermann M. Systematic review finds overlapping reviews were not mentioned in every other overview. Journal of Clinical Epidemiology. 2014;67(4):368–75.
How to use this tool: You only have to enter data on the "1. Matrix" sheet. The matrix supports up to 70 systematic reviews and 1000 unique primary studies. You will get all the results on the "GROOVE" sheets (colour or greyscale version). 1. Go to the "1. Matrix" sheet. 2. Write all the systematic reviews ID in the columns, starting in the C5 cell. 3. Write all the primary studies ID in the rows…
Advanced usage: Incorporating structural missingness While you are building the matrix of evidence, you will notice that it should be impossible to mark a "1" in some cells. A cell that can not acquire other value than 0 is called "structural missingness" or "structural zero". For example, a primary study published in 2015 can not be included in a systematic review published in 2013; this would b…
Example: How to enter data into the matrix
Contact: javier.perez.b@gmail.com

## Sheet: 1. Matrix
MATRIX OF EVIDENCE
TOPIC:
Primary Studies		Systematic Reviews
Study ID	Reference	Xiang 2019 1	He 2017 3	Al-Hamed 2017 4	Lopes da Silva 2020 6	Fujioka-Kobayashi 2021	Zhu 2021 20	Zhu, 2020 21	Canellas 2020 22	Del Fabbro 2017 23	Canellas 2017 27	Ye 2024 30	Yuan 2023 33
Gürbüzer, 2010		1	1	1		1				1	1
Eshghpour, 2014		1	1	1		1	1		1	1	1	1
Baslarli, 2015		1	1	1		1				1	1	1
Kumar, 2015		1	1	1		1	1			1	1	1
Ozgul, 2015		1	1			1	1			1	1	1	1
Uyanık, 2015		1	1	1		1	1			1		1
Bilginaylar, 2016		1	1			1	1					1
Dutta, 2016		1					1		1			1	1
Al-Hamed, 2017		1					1		1		1	1	1
Gülşen, 2017		1				1
Baqain, 2012					1			1
Briguglio, 2011					1			1
Kirtiloglu, 2007					1
Korkmaz, 2015					1			1
Monaco, 2009					1			1
Hoaglin and Lines, 2013			1									1
Ruga, 2011			1			1	1
Singh, 2012			1	1						1		1
Sammartino, 2005										1
Mozzati, 2010										1
Ogundipe, 2011										1
Haraji, 2010								1		1
Abandansari, 2016					1			1
Alqahtani, 2017					1			1
Desai, 2014					1			1
Dolanmaz, 2013					1			1
Erdogan, 2011					1			1
Rabi, 2017					1			1
Nunes, 2005					1
Jakse, 2002					1			1
Koyuncu, 2013					1			1
Mobilio, 2017					1			1
Kirk, 2007					1			1
Mohajerani, 2018					1			1
Elo, 2016					1			1
Rahpeyma, 2015					1			1
Sandhu, 2010					1
Nourwali, 2021												1
Gasparro, 2020												1
Ritto, 2019						1	1					1	1
Afat, 2019						1	1		1			1	1
Kapse, 2019							1					1	1
Jeyaraj and Chakranarayan, 2018						1	1
Daugela, 2018						1	1		1			1	1
Afat, 2018							1					1
Asutay, 2017						1	1		1			1
Varghese, 2017						1						1	1
Arenaz-Bua, 2012										1
Dutta, 2015										1
Kumar, 2016						1				1	1	1
Unsal, 2018						1	1		1			1	1
Gurbuzer, 2008										1
Vivek and Sripathi, 2009										1
Dar, 2018						1						1	1
Zahid, 2019						1
Eshghpour, 2018							1		1			1
Gulsen and Senturk, 2017							1					1	1
Borgonovo, 2014								1
Fakour, 2017								1
Tareen, 2015								1
Øyri, 2019									1
Guazzo, 2018									1
Shad, 2018									1
Kaur, 2017									1
Requena-Calla, 2016									1
Freudenthal, 2015									1
Inamdar, 2015									1
Jesudasan, 2015									1
Rubio-Palau, 2015									1
Ahmedi, 2014									1
Haraji, 2015									1
Haraji, 2014									1
Haraji, 2013									1
Tek, 2013									1
Xue, 2013									1
Wang, 2013									1
Babar, 2012									1
Bai, 2011									1
Dai-ying, 2011									1
Torres-Lagares, 2006									1
Torres-Lagares, 2006 (2)									1
Akota, 1998									1
Hooley, 1995									1
Swanson, 1989									1
Gersel-Pedersen, 1978									1
Ritzau, 1978									1
Ritzau, 1977									1
Vedtofte, 1974									1
Alissa, 2010										1
Rao, 2013										1
Anitua, 2015										1
Marenzi, 2015										1
Cheah, 2014										1
Gawai and Sobhana, 2015										1
Durmus, 2014										1
Geurs, 2014										1
Mozzati, 2014										1
Mozzati, 2014 (2)										1
Suttapreyasri and Leepong, 2013										1
Antonello, 2013										1
Hauser, 2013										1
Farina, 2013										1
Batstone, 2012										1
Celio-Mariano, 2012										1
Gawande and Halli, 2009										1
Trybek, 2021												1
da Silva. M. Torres, 2021												1
Revathy, 2018												1
Riaz, 2022												1
Malhotra, 2020												1	1
Sybil, 2020												1
Jeyaraj, 2018												1
Miyamoto, 2020												1
Sharma, 2021												1
Shruthi, 2022													1
Tanan, 2023													1
	TOTAL INCLUDED PRIMARY STUDIES	10	10	6	20	19	18	21	36	33	7	33	14
	TOTAL STRUCTURAL ZEROS	0	0	0	0	0	0	0	0	0	0	0	0

## Sheet: 2.1 GROOVE - colour version
	Overall results				Graphical Representation of Overlap for OVErviews (GROOVE)
							Xiang 2019 1
	Number of columns (number of reviews)	c	12					He 2017 3	Al-Hamed 2017 4	Lopes da Silva 2020 6	Fujioka-Kobayashi 2021	Zhu 2021 20	Zhu, 2020 21	Canellas 2020 22	Del Fabbro 2017 23
	Number of rows (number of index publications)	r	116													66	=	Total nodes (pairs of reviews)
	Number of included primary studies (including double counting)	N	227			He 2017 3	0.538462									27	=	Slight overlap (<5%)
	Covered area	N/(rc)	0.163075			Al-Hamed 2017 4	0.454545	0.6								2	=	Moderate overlap (5% to <10%)
	Corrected covered area	(N-r)/(rc-r)	0.0869906			Lopes da Silva 2020 6	0	0	0							8	=	High overlap (10% to <15%)
	Interpretation of overlap	Moderate overlap				Fujioka-Kobayashi 2021	0.380952	0.380952	0.25	0						29	=	Very High overlap (>15%)
	Structural Zeros	X	0			Zhu 2021 20	0.333333	0.272727	0.142857	0	0.48					Canellas 2017 27	Ye 2024 30
	Corrected covered area (adjusting by structural zeros)	(N-r)/(rc-r-X)	0.0869906			Zhu, 2020 21	0	0	0	0.708333	0	0
						Canellas 2020 22	0.0697674	0.0222222	0.0243902	0	0.1	0.173913	0
	N° of non-overlapped primary studies	In 1 SR	71			Del Fabbro 2017 23	0.162162	0.194444	0.181818	0	0.155556	0.0851064	0.0188679	0.0147059
	Number of overlapped primary studies	In 2 SRs	23			Canellas 2017 27	0.545455	0.416667	0.444444	0	0.3	0.190476	0	0.0487805	0.176471
		In 3 SRs	6			Ye 2024 30	0.228571	0.228571	0.147059	0	0.368421	0.457143	0	0.131148	0.118644	0.176471
		In 4 SRs	4			Yuan 2023 33	0.142857	0.0434783	0	0	0.269231	0.391304	0	0.111111	0.0217391	0.105263	0.342857
		In 5 SRs	5
		In 6 SRs	2
		In 7 SRs	2
		In 8 SRs	2
		In 9 SRs	1
		In 10 SRs	0
		In 11 SRs	0
		In 12 SRs	0
		In 13 SRs	0
		In 14 SRs	0
		In 15 or more SRs	0
						Very high overlap	7	6	3	1	5	4	0	0	1	1	1	0	0	0	0	0	0	0	0	0	0	0	0	0	0	0	0	0	0	0	0	0	0	0	0	0	0	0	0	0	0	0	0
						High overlap	1	0	2	0	1	0	0	2	1	1	0	0	0	0	0	0	0	0	0	0	0	0	0	0	0	0	0	0	0	0	0	0	0	0	0	0	0	0	0	0	0	0	0
						Moderate overlap	1	0	0	0	0	1	0	0	0	0	0	0	0	0	0	0	0	0	0	0	0	0	0	0	0	0	0	0	0	0	0	0	0	0	0	0	0	0	0	0	0	0	0
						Slight overlap
						Number of SRs	12
						Number of nodes	66
[truncated: 111 more columns]

## Sheet: 2.2 GROOVE - greyscale version
	Overall results				Graphical Representation of Overlap for OVErviews (GROOVE)
							Xiang 2019 1
	Number of columns (number of reviews)	c	12					He 2017 3	Al-Hamed 2017 4	Lopes da Silva 2020 6	Fujioka-Kobayashi 2021	Zhu 2021 20	Zhu, 2020 21	Canellas 2020 22	Del Fabbro 2017 23
	Number of rows (number of index publications)	r	116													66	=	Total nodes (pairs of reviews)
	Number of included primary studies (including double counting)	N	227			He 2017 3	0.538462									27	=	Slight overlap (<5%)
	Covered area	N/(rc)	0.163075			Al-Hamed 2017 4	0.454545	0.6								2	=	Moderate overlap (5% to <10%)
	Corrected covered area	(N-r)/(rc-r)	0.0869906			Lopes da Silva 2020 6	0	0	0							8	=	High overlap (10% to <15%)
	Interpretation of overlap	Moderate overlap				Fujioka-Kobayashi 2021	0.380952	0.380952	0.25	0						29	=	Very High overlap (>15%)
	Structural Zeros	X	0			Zhu 2021 20	0.333333	0.272727	0.142857	0	0.48					Canellas 2017 27	Ye 2024 30
	Corrected covered area (adjusting by structural zeros)	(N-r)/(rc-r-X)	0.0869906			Zhu, 2020 21	0	0	0	0.708333	0	0
						Canellas 2020 22	0.0697674	0.0222222	0.0243902	0	0.1	0.173913	0
	N° of non-overlapped primary studies	In 1 SR	71			Del Fabbro 2017 23	0.162162	0.194444	0.181818	0	0.155556	0.0851064	0.0188679	0.0147059
	Number of overlapped primary studies	In 2 SRs	23			Canellas 2017 27	0.545455	0.416667	0.444444	0	0.3	0.190476	0	0.0487805	0.176471
		In 3 SRs	6			Ye 2024 30	0.228571	0.228571	0.147059	0	0.368421	0.457143	0	0.131148	0.118644	0.176471
		In 4 SRs	4			Yuan 2023 33	0.142857	0.0434783	0	0	0.269231	0.391304	0	0.111111	0.0217391	0.105263	0.342857
		In 5 SRs	5
		In 6 SRs	2
		In 7 SRs	2
		In 8 SRs	2
		In 9 SRs	1
		In 10 SRs	0
		In 11 SRs	0
		In 12 SRs	0
		In 13 SRs	0
		In 14 SRs	0
		In 15 or more SRs	0
						Very high overlap	7	6	3	1	5	4	0	0	1	1	1	0	0	0	0	0	0	0	0	0	0	0	0	0	0	0	0	0	0	0	0	0	0	0	0	0	0	0	0	0	0	0	0
						High overlap	1	0	2	0	1	0	0	2	1	1	0	0	0	0	0	0	0	0	0	0	0	0	0	0	0	0	0	0	0	0	0	0	0	0	0	0	0	0	0	0	0	0	0
						Moderate overlap	1	0	0	0	0	1	0	0	0	0	0	0	0	0	0	0	0	0	0	0	0	0	0	0	0	0	0	0	0	0	0	0	0	0	0	0	0	0	0	0	0	0	0
						Slight overlap
						Number of SRs	12
						Number of nodes	66
[truncated: 111 more columns]
