# Supplementary material for: Interventions to minimize periodontal defect distal to second molar after mandibular third molar surgery: an overview of systematic reviews
Source: Oral Maxillofac Surg. 2025 Aug 22;29(1):146. doi: 10.1007/s10006-025-01432-5 (PMC12373545; doi:10.1007/s10006-025-01432-5)
Supplement: Supplementary file 11 — 40.3 MB (xlsx) [file 10006_2025_1432_MOESM11_ESM.xlsx]

## Sheet: 0. Start here
GROOVE tool: Graphical Representation of Overlap for OVErviews
DOI:	10.17605/OSF.IO/U2MS4
What is GROOVE? GROOVE (Graphical Representation of Overlap for OVErviews) is a tool that provides a visual display of the overlap of primary studies among systematic reviews. Starting with a simple matrix of evidence, this tool will automatically inform: - The corrected covered area (CCA) for the whole matrix. - The number of unique primary studies. - The number of overlapped primary studies (an…
Pieper D, Antoine S-L, Mathes T, Neugebauer EAM, Eikermann M. Systematic review finds overlapping reviews were not mentioned in every other overview. Journal of Clinical Epidemiology. 2014;67(4):368–75.
How to use this tool: You only have to enter data on the "1. Matrix" sheet. The matrix supports up to 70 systematic reviews and 1000 unique primary studies. You will get all the results on the "GROOVE" sheets (colour or greyscale version). 1. Go to the "1. Matrix" sheet. 2. Write all the systematic reviews ID in the columns, starting in the C5 cell. 3. Write all the primary studies ID in the rows…
Advanced usage: Incorporating structural missingness While you are building the matrix of evidence, you will notice that it should be impossible to mark a "1" in some cells. A cell that can not acquire other value than 0 is called "structural missingness" or "structural zero". For example, a primary study published in 2015 can not be included in a systematic review published in 2013; this would b…
Example: How to enter data into the matrix
Contact: javier.perez.b@gmail.com

## Sheet: 1. Matrix
MATRIX OF EVIDENCE
TOPIC:
Primary Studies		Systematic Reviews
Study ID	Reference	Xiang 2019 1	He 2017 3	Lopes da Silva 2020 6	Umasi Ramos 2022 11	Zhu 2021 20	Zhu, 2020 21	Domic 2023 28	Ye 2024 30
Gürbüzer, 2010		1	1
Eshghpour, 2014		1	1			1			1
Baslarli, 2015		1	1						1
Kumar, 2015		1	1		1	1			1
Ozgul, 2015		1	1			1			1
Uyanık, 2015		1	1		1	1			1
Bilginaylar, 2016		1	1			1			1
Dutta, 2016		1			1	1			1
Al-Hamed, 2017		1			1	1			1
Gülşen, 2017		1
Baqain, 2012				1			1
Briguglio, 2011				1			1
Kirtiloglu, 2007				1
Korkmaz, 2015				1			1
Monaco, 2009				1			1
Hoaglin and Lines, 2013			1						1
Ruga, 2011			1			1
Singh, 2012			1						1
Haraji, 2010							1
Abandansari, 2016				1			1
Alqahtani, 2017				1			1
Desai, 2014				1			1
Dolanmaz, 2013				1			1
Erdogan, 2011				1			1
Rabi, 2017				1			1
Nunes, 2005				1
Jakse, 2002				1			1
Koyuncu, 2013				1			1
Mobilio, 2017				1			1
Kirk, 2007				1			1
Mohajerani, 2018				1			1
Elo, 2016				1			1
Rahpeyma, 2015				1			1
Sandhu, 2010				1
Nourwali, 2021					1				1
Gupta, 2021					1
Torul, 2020					1
Gasparro, 2020					1				1
Ritto, 2019					1	1			1
Afat, 2019					1	1		1	1
Caymaz and Uyanik, 2019					1
Kapse, 2019					1	1			1
Jeyaraj and Chakranarayan, 2018					1	1
Daugela, 2018					1	1			1
Afat, 2018					1	1		1	1
Asutay, 2017					1	1			1
Varghese, 2017					1				1
Kumar, 2016									1
Unsal, 2018						1			1
Dar, 2018									1
Eshghpour, 2018						1			1
Gulsen and Senturk, 2017						1			1
Borgonovo, 2014							1
Fakour, 2017							1
Tareen, 2015							1
Guazzo, 2018								1
Koray, 2014								1
Gocmen, 2015								1
Gocmen, 2017								1
Yilmaz, 2017								1
Bayoumi, 2018								1
Merchant, 2018								1
Munoz-Camara, 2020								1
Yang, 2020								1
Trybek, 2021									1
da Silva. M. Torres, 2021									1
Revathy, 2018									1
Riaz, 2022									1
Malhotra, 2020									1
Sybil, 2020									1
Jeyaraj, 2018									1
Miyamoto, 2020									1
Sharma, 2021									1
	TOTAL INCLUDED PRIMARY STUDIES	10	10	20	17	18	21	11	33
	TOTAL STRUCTURAL ZEROS	0	0	0	0	0	0	0	0

## Sheet: 2.1 GROOVE - colour version
	Overall results				Graphical Representation of Overlap for OVErviews (GROOVE)
							Xiang 2019 1
	Number of columns (number of reviews)	c	8					He 2017 3	Lopes da Silva 2020 6	Umasi Ramos 2022 11	Zhu 2021 20	Zhu, 2020 21	Domic 2023 28
	Number of rows (number of index publications)	r	73													28	=	Total nodes (pairs of reviews)
	Number of included primary studies (including double counting)	N	140			He 2017 3	0.538462									15	=	Slight overlap (<5%)
	Covered area	N/(rc)	0.239726			Lopes da Silva 2020 6	0	0								3	=	Moderate overlap (5% to <10%)
	Corrected covered area	(N-r)/(rc-r)	0.131115			Umasi Ramos 2022 11	0.173913	0.08	0							0	=	High overlap (10% to <15%)
	Interpretation of overlap	High overlap				Zhu 2021 20	0.333333	0.272727	0	0.458333						10	=	Very High overlap (>15%)
	Structural Zeros	X	0			Zhu, 2020 21	0	0	0.708333	0	0
	Corrected covered area (adjusting by structural zeros)	(N-r)/(rc-r-X)	0.131115			Domic 2023 28	0	0	0	0.0769231	0.0740741	0
						Ye 2024 30	0.228571	0.228571	0	0.351351	0.457143	0	0.047619
	N° of non-overlapped primary studies	In 1 SR	31
	Number of overlapped primary studies	In 2 SRs	28
		In 3 SRs	5
		In 4 SRs	7
		In 5 SRs	2
		In 6 SRs	0
		In 7 SRs	0
		In 8 SRs	0
		In 9 SRs	0
		In 10 SRs	0
		In 11 SRs	0
		In 12 SRs	0
		In 13 SRs	0
		In 14 SRs	0
		In 15 or more SRs	0
						Very high overlap	4	2	1	2	1	0	0	0	0	0	0	0	0	0	0	0	0	0	0	0	0	0	0	0	0	0	0	0	0	0	0	0	0	0	0	0	0	0	0	0	0	0	0
						High overlap	0	0	0	0	0	0	0	0	0	0	0	0	0	0	0	0	0	0	0	0	0	0	0	0	0	0	0	0	0	0	0	0	0	0	0	0	0	0	0	0	0	0	0
						Moderate overlap	0	1	0	1	1	0	0	0	0	0	0	0	0	0	0	0	0	0	0	0	0	0	0	0	0	0	0	0	0	0	0	0	0	0	0	0	0	0	0	0	0	0	0
						Slight overlap
						Number of SRs	8
						Number of nodes	28
[truncated: 107 more columns]

## Sheet: 2.2 GROOVE - greyscale version
	Overall results				Graphical Representation of Overlap for OVErviews (GROOVE)
							Xiang 2019 1
	Number of columns (number of reviews)	c	8					He 2017 3	Lopes da Silva 2020 6	Umasi Ramos 2022 11	Zhu 2021 20	Zhu, 2020 21	Domic 2023 28
	Number of rows (number of index publications)	r	73													28	=	Total nodes (pairs of reviews)
	Number of included primary studies (including double counting)	N	140			He 2017 3	0.538462									15	=	Slight overlap (<5%)
	Covered area	N/(rc)	0.239726			Lopes da Silva 2020 6	0	0								3	=	Moderate overlap (5% to <10%)
	Corrected covered area	(N-r)/(rc-r)	0.131115			Umasi Ramos 2022 11	0.173913	0.08	0							0	=	High overlap (10% to <15%)
	Interpretation of overlap	High overlap				Zhu 2021 20	0.333333	0.272727	0	0.458333						10	=	Very High overlap (>15%)
	Structural Zeros	X	0			Zhu, 2020 21	0	0	0.708333	0	0
	Corrected covered area (adjusting by structural zeros)	(N-r)/(rc-r-X)	0.131115			Domic 2023 28	0	0	0	0.0769231	0.0740741	0
						Ye 2024 30	0.228571	0.228571	0	0.351351	0.457143	0	0.047619
	N° of non-overlapped primary studies	In 1 SR	31
	Number of overlapped primary studies	In 2 SRs	28
		In 3 SRs	5
		In 4 SRs	7
		In 5 SRs	2
		In 6 SRs	0
		In 7 SRs	0
		In 8 SRs	0
		In 9 SRs	0
		In 10 SRs	0
		In 11 SRs	0
		In 12 SRs	0
		In 13 SRs	0
		In 14 SRs	0
		In 15 or more SRs	0
						Very high overlap	4	2	1	2	1	0	0	0	0	0	0	0	0	0	0	0	0	0	0	0	0	0	0	0	0	0	0	0	0	0	0	0	0	0	0	0	0	0	0	0	0	0	0
						High overlap	0	0	0	0	0	0	0	0	0	0	0	0	0	0	0	0	0	0	0	0	0	0	0	0	0	0	0	0	0	0	0	0	0	0	0	0	0	0	0	0	0	0	0
						Moderate overlap	0	1	0	1	1	0	0	0	0	0	0	0	0	0	0	0	0	0	0	0	0	0	0	0	0	0	0	0	0	0	0	0	0	0	0	0	0	0	0	0	0	0	0
						Slight overlap
						Number of SRs	8
						Number of nodes	28
[truncated: 107 more columns]
